# Supplementary material for: A Strategy toward Realizing Narrow Line with High Electrical Conductivity by Electrohydrodynamic Printing
Source: Membranes (Basel). 2022 Jan 24;12(2):141. doi: 10.3390/membranes12020141 (PMC8879046; doi:10.3390/membranes12020141)
Supplement: Supplementary file 1 [file membranes-12-00141-s001.zip]

Archive with 1 entries (1 files):
- membranes-1540281-supplementary.pdf
